# Supplementary material for: HPVE6-USP46 Mediated Cdt2 Stabilization Reduces Set8 Mediated H4K20-Methylation to Induce Gene Expression Changes
Source: Cancers (Basel). 2021 Dec 22;14(1):30. doi: 10.3390/cancers14010030 (PMC8750077; doi:10.3390/cancers14010030)
Supplement: Supplementary file 1 [file cancers-14-00030-s001.zip]

Archive with 1 entries (1 files):
- cancers-1433038-supplementary.pdf
